# Supplementary material for: Classification of Pediatric Gangliogliomas Based on the Histological Infiltration
Source: Curr Oncol. 2022 Sep 21;29(10):6764–75. doi: 10.3390/curroncol29100532 (PMC9600553; doi:10.3390/curroncol29100532)
Supplement: Supplementary file 1 [file curroncol-29-00532-s001.zip]

Archive with 1 entries (1 files):
- curroncol-1837246-supplementary.xlsx
