# Supplementary material for: Classification of Pediatric Gangliogliomas Based on the Histological Infiltration
Source: Curr Oncol. 2022 Sep 21;29(10):6764–75. doi: 10.3390/curroncol29100532 (PMC9600553; doi:10.3390/curroncol29100532)
Supplement: Supplementary file 1 [file curroncol-29-00532-s001.zip › curroncol-1837246-supplementary.xlsx]

## Sheet: Table S1
Supplementary table S1: Clinical and pathological features of cases with different integrated diagnosis
No.	Age (years)	Sex	Site	Infiltration	Dysmorphic ganglions	Glial component	EGBs/RFs	Significant molecular alteration	Integrated diagnosis
1	17	Female	Frontal Lobe	Infiltrative	1	Diffuse astrocytoma	No	IDH R132H & ATRX R1426*	IDH mutant astrocytoma
1	22	Female	Frontal Lobe	Infiltrative	1	Diffuse astrocytoma	No	IDH R132H & ATRX R1426*	IDH mutant astrocytoma
2	10	Male	Cerebellum/Posterior Fossa	Cirumscribed	1	Pilocytic astrocytoma	EGBs & RFs	KIAA1549-BRAF & HLA-A L180Q	Pilocytic astrocytoma
3	4	Female	Parietal Lobe	Infiltrative	2	Diffuse astrocytoma	No	MYB-MMP16 fusion	Diffuse astrocytoma, MYB altered
4	0.42	Female	Parietal -Temporal Lobe	Infiltrative	1	Diffuse astrocytoma	EGBs	ALK-PPP1CB, ALK-SPDYA, and CCNQ *229Yext*102 mutation	Infant-type hemispheric glioma
4	13	Female	Parietal - Temporal Lobe	Infiltrative	1	Diffuse astrocytoma	RFs	ALK-PPP1CB & ALK-SPDYA	Infant-type hemispheric glioma
5	3	Male	Frontal -Parietal Lobe	Infiltrative	3	Nonspecific glial	No	EWSR1-PLAGL1	CNS embryonal tumor, NEC
6	6	Male	Temporal Lobe	Cirumscribed	3	Nonspecific glial	No	MAP2K1 Q58_E62del	Multinodular and vacuolating neuronal tumor
7	11	Female	Occipital -Temporal Lobe	Infiltrative	2	Diffuse astrocytoma	EGBs	BRAF V600E & CDKN2A/B deletion	Pleomorphic xanthoastrocytoma
EGBs: eosinophilic granular bodies; NEC: not elsewhere classified; RF: Rosenthal fibers.
Dysmorphic ganglions score, score 1: near-normal neuronal morphology; score 2: scattered dysmorphic ganglions; score 3: frequent dysmorphic ganglions.

## Sheet: Table S2
Supplementary table S2: Clinical and pathological features of cases with integrated diagnosis of ganglioglioma
No.	Age (years)	Sex	Site	Infiltration	Dysmorphic ganglions	Glial component	EGBs/RFs	Significant molecular alteration	Integrated diagnosis
8	10	Male	Temporal Lobe	Infiltrative	1	Oligodendroglioma-like	No	BRAF V600E	Ganglioglioma
9	0.75	Female	Temporal Lobe	Infiltrative	3	Oligodendroglioma-like	No	BRAF V600E	Ganglioglioma
10	14	Male	Frontal Lobe	Infiltrative	3	Oligodendroglioma-like	EGBs	BRAF T599dup	Ganglioglioma
11	0.84	Female	Temporal Lobe	Infiltrative	3	Nonspecific glial	No	No significant alteration	Ganglioglioma
12	10.7	Female	Frontal Lobe	Infiltrative	3	Nonspecific glial	EGBs	KRAS Q61K (AF 0.25 ), IDH R132H (AF 0.16)	Ganglioglioma
12	17	Female	Frontal Lobe	Infiltrative	3	Nonspecific glial	EGBs	KRAS Q61K	Ganglioglioma
13	5	Female	Brain Stem-Medulla- Pons	Cirumscribed	2	Pilocytic astrocytoma-like	RFs	HLA-A L180Q	Ganglioglioma
14	19	Female	Occipital -Temporal Lobe	Cirumscribed	3	Nonspecific glial	EGBs	BRAF V600E, LRCH3-FANCD2, SETD2-ROBO1, FOXP1-LINC02006, RAF1-AC117434.1/MIR7977	Ganglioglioma
15	15	Female	Temporal Lobe	Cirumscribed	3	Pilocytic astrocytoma-like	EGBs	BRAF V600E	Ganglioglioma
16	1	Male	Temporal Lobe	Cirumscribed	3	Pilocytic astrocytoma-like	EGBs	No significant alterations	Ganglioglioma
17	18	Male	Temporal Lobe	Cirumscribed	3	Nonspecific glial	EGBs	BRAF G469A	Ganglioglioma
18	11	Female	Temporal Lobe	Cirumscribed	3	Oligodendroglioma-like	EGBs	BRAF V600E	Ganglioglioma
19	17	Female	Temporal Lobe	Circumscribed and infiltrative	2	Pilocytic astrocytoma-like	No	KIAA1549-BRAF	Ganglioglioma
20	14	Female	Temporal Lobe	Circumscribed and infiltrative	3	Nonspecific glial	EGBs	BRAF V600E	Ganglioglioma
21	12	Male	Frontal -Parietal Lobe	Circumscribed and infiltrative	3	Pilocytic astrocytoma-like	EGBs	No significant alterations	Ganglioglioma
22	7	Male	Occipitoparietal Lobe	Circumscribed and infiltrative	3	Oligodendroglioma-like	No	FGFR2-SHTN1	Ganglioglioma
23	3	Male	Temporal Lobe	Circumscribed and infiltrative	3	Nonspecific glial	No	No significant alterations	Ganglioglioma
EGBs: eosinophilic granular bodies; NEC: not elsewhere classified; RF: Rosenthal fibers.
Dysmorphic ganglions score, score 1: near-normal neuronal morphology; score 2: scattered dysmorphic ganglions; score 3: frequent dysmorphic ganglions.

## Sheet: Table S3
Supplementary table S3: Clinical and pathological features of cases with integrated diagnosis of other glial/glioneuronal tumors
No.	Age (years)	Sex	Site	Infiltration	Dysmorphic ganglions	Glial component	EGBs/RFs	Significant molecular alteration	Integrated diagnosis
24	2	Male	Temporal Lobe	Cirumscribed	3	Diffuse astrocytoma-like	No	BRAF V600E	Desmoplastic infantile ganglioglioma
25	3	Male	Temporal Lobe	Cirumscribed	3	Pilocytic astrocytoma-like	EGBs	BRAF V600E	Desmoplastic infantile ganglioglioma
26	1	Female	Thalamus	Infiltrative	3	Predominent gemistocytes, desmoplasia & small round cell	No	No significant alterations (NGS was not performed, only RNA-seq)	Desmoplastic infantile ganglioglioma
27	3	Male	Cerebellum/Posterior Fossa	Infiltrative	3	Pilocytic astrocytoma-like	EGBs	BRAF V600E	Desmoplastic infantile ganglioglioma
28	5	Male	Temporal Lobe	Infiltrative	1	Diffuse astrocytoma-like	No	BRAF-AC006153.1, TNS3-BRAF, BRAF-CDK14, BRAF-CLDN12	Low-grade glial/glioneuronal tumor
29	1.8	Male	Parietal Lobe	Infiltrative	1	Oligodendroglioma-like	No	No significant alteration	Low-grade glial/glioneuronal tumor
30	1	Male	Temporal Lobe	Infiltrative	2	Diffuse astrocytoma-like	No	No significant alteration	Low-grade glial/glioneuronal tumor
31	9	Male	Temporal Lobe	Infiltrative	1	Diffuse astrocytoma-like	No	No significant alteration	Low-grade glial/glioneuronal tumor
32	3	Female	Temporal Lobe	Infiltrative	1	Diffuse astrocytoma-like	No	KRAS G12D	Low-grade glial/glioneuronal tumor
33	13	Female	Temporal Lobe	Infiltrative	1	Oligodendroglioma-like	No	BRAF V600E	Low-grade glial/glioneuronal tumor
34	10	Female	Occipital -Temporal Lobe	Infiltrative	2	Oligodendroglioma-like	EGBs	FGFR2-SHTN1	Low-grade glial/glioneuronal tumor
35	6	Male	Parietal Lobe	Cirumscribed	3	Nonspecific glial	No	No significant alteration	Low-grade glial/glioneuronal tumor
36	2	Male	Temporal Lobe	Cirumscribed	1	Oligodendroglioma-like	No	No significant alteration	Low-grade glial/glioneuronal tumor
37	8	Female	Occipital -Temporal Lobe	Cirumscribed	1	Oligodendroglioma-like	No	KIAA1549-BRAF	Low-grade glial/glioneuronal tumor
EGBs: eosinophilic granular bodies; NEC: not elsewhere classified; RF: Rosenthal fibers.
Dysmorphic ganglions score, score 1: near-normal neuronal morphology; score 2: scattered dysmorphic ganglions; score 3: frequent dysmorphic ganglions.
